# Supplementary material for: Rare diseases: why is a rapid referral to an expert center so important?
Source: BMC Health Serv Res. 2023 Aug 23;23:904. doi: 10.1186/s12913-023-09886-7 (PMC10463573; doi:10.1186/s12913-023-09886-7)
Supplement: Supplementary file 2 — Supplementary Material 2 [file 12913_2023_9886_MOESM2_ESM.xlsx]

## Sheet: Tabelle1
Supplementary Table 2:Case overview - Diagnostics that led to the correct diagnosis
Case number	Diagnosis	Diagnosis by genetic testing	Diagnosis by immunserolgical examinations	Diagnosis by PET-CT	Diagnosis by organ biopsy
1	IgG4- related disease		✓		✓
2	Chronic sarcoidosis				✓
3	Henoch Schonlein purpura (HSP)		✓		✓
4	Small fiber neuropathy				✓
5	Granulomatosis with polyangiitis (GPA)		✓		✓
6	Granulomatosis with polyangiitis (GPA)		✓		✓
7	Granulomatosis with polyangiitis (GPA)		✓		✓
8	Takayasu’s arteritis
9	Giant cell arteritis				✓
10	Granulomatosis with polyangiitis (GPA)		✓
11	Granulomatosis with polyangiitis (GPA)		✓		✓
12	Granulomatosis with polyangiitis (GPA)		✓		✓
13	Granulomatosis with polyangiitis (GPA)		✓
14	Granulomatosis with polyangiitis (GPA)		✓		✓
15	Granulomatosis with polyangiitis (GPA)		✓		✓
16	Cryoglobulinemic glomerulonephritis in malignant disease				✓
17	Cryoglobulinemia				✓
18	Myositis associated lung disease with antisynthetase syndrome		✓		✓
19	Behcet’s disease		✓	✓
20	Overlap Syndrom Primary biliary cholangitis and necrotizing myositis with cardiac involvement		✓		✓
21	Henoch-Schonlein purpura (HSP)				✓
22	Systemic lupus erythematosus (SLE)		✓		✓
23	Sjogren’s syndrome		✓
24	Granulomatosis with polyangiitis (GPA)		✓		✓
25	Henoch-Schonlein purpura (HSP)				✓
26	Sarcoidosis		✓		✓
27	Chronic polyarthritis and Familial Mediterranean fever (FMF)	✓	✓
28	Whipple disease			✓	✓
29	Takayasu’s arteritis			✓
30	Polymyositis/scleroderma overlap		✓
31	Takayasu’s arteritis			✓
32	Thromboangiitis obliterans, panarteritis nodosa		✓
33	TNF receptor associated periodic syndrome (TRAPS)	✓			✓
34	Familial Mediterranean fever (FMF) + Behcet’s disease	✓			✓
35	Felty syndrome		✓	✓
36	Spondyloarthritis		✓
37	Spondyloarthritis
38	Thrombotic thrombocytopenic purpura (TTP)
39	Cryoglobulinemia		✓
40	IgG4-related disease		✓		✓
41	IgG4-related disease		✓		✓
42	Familial Mediterranean fever (FMF)	✓
43	systemic sclerosis, renal crisis				✓
44	Antisynthetase syndrome		✓		✓
45	Antiphospholipid syndrome		✓
46	Sarcoidosis				✓
47	IgG4-related disease				✓
48	Hypophosphatasia	✓
49	Cryopyrin-associated periodic syndrome (CAPS)	✓
50	Gout in the spine and toe				✓
51	Cryopyrin-associated periodic syndrome (CAPS)	✓
52	Panarteritis nodosa				✓
53	Spondyloarthritis		✓
54	Fabry disease	✓
55	Fabry disease	✓
56	Antisynthetase syndrome		✓
57	CREST syndrome		✓
58	Spondyloarthritis
59	Relapsing Polychondritis
60	Behcet’s disease		✓		✓
61	Chronic hepatitis C
62	Eosinophilic granulomatosis with polyangiitis (EGPA)		✓		✓
63	Sjogren’s syndrome		✓
64	Sjogren’s syndrome		✓
65	Stickler syndrome	✓
66	Spondyloarthritis
67	Focal segmental glomerulosclerosis (FSGS)				✓
68	Tubulointerstitial nephritis and uveitis syndrome (TINU)
69	Antisynthetase syndrome		✓
70	SAPHO syndrome				✓
71	Polymyositiis				✓
72	Chronic polyarthritis+ Sjogren’s syndrome		✓		✓
73	Spondylarthritis
74	Cryoglobulinemia		✓
75	Mixed amyloidosis				✓
76	Renal cell carcinoma, Systemic lupus erythematosus (SLE), Antiphospholipid syndrome (APS)		✓	✓	✓
77	SAPHO syndrome
78	SAPHO syndrome
Legend:
	Patients with external diagnosis
